# Supplementary material for: Impact of Thyroid Hormone Imbalance on Electrocardiographic Parameters: Systematic Review and Meta-Analysis
Source: J Clin Med. 2025 Dec 10;14(24):8755. doi: 10.3390/jcm14248755 (PMC12733553; doi:10.3390/jcm14248755)
Supplement: Supplementary file 1 [file jcm-14-08755-s001.zip]

Archive with 1 entries (1 files):
- jcm-3999223-supplementary.pdf
